# Supplementary material for: Battlefield exoskeleton usability for lower-limb trauma in prolonged field care: A mixed-methods approach
Source: Wearable Technol. 2026 Jun 17;7:e9. doi: 10.1017/wtc.2025.10036 (PMC13280858; doi:10.1017/wtc.2025.10036)
Supplement: Price et al. supplementary material [file S2631717625100364sup001.xlsx]

## Sheet: Themes
Themes	Description	Subthemes	Number of comments
Usability/ Functionality	The ease of the user to intuitively don, fit, adjust, and effectively utilize the device for dynamic activities.	Ease of donning; Adjustability; Device performance/ effectiveness; Suitability/ usefulness	121
Portability	The ability of the medic to transport the device.	Weight; Pack volume; Handling	54
Comfort	The ability to wear and utilize the device without pain or skin breakdown.	Pressure	52
Security	The ability of the device to operate safely and reliably, ensuring sufficient stability for ambulation and other activities.	Fit; Stability	42
Durability	The ability of the overall device, or any individual component, to withstand normal use over an extended period.	Material; Quality	28
Other	Any general feedback not associated with the previoulsy defined themes.		27
		Total	324

## Sheet: All Comments
All Comments from P01-P20	Domain		Legend:
18" or less in packing profile would be helpful; needs to feel comfortable to the medic for them to carry it; fits closer to pack = more comfort	P		U = Usability
A little heavy to carry on top of load/carry weight	P		P = Portability
A lot of discomfort on sound side; shooting pain in the knee; learned to keep knee bent	C		C = Comfort
A lot of load applied to the ischiel strapproviding a friction pooint in a already high friction area.	C		S = Security
A lot of weight transitioned to groin, more padding requested, wanted to be more even for leg lengths	C		D = Durability
A thicker/wider pad on the hip strap as well as some form of anatomically complementary cap on the top of the shaft for comfort against the body	C		O = Other
About as easy as it could be, trickiest part is again trying to tuck velcro straps	U		* two independent comments (made by same participant on different days)
Add a side handle?	O
Added weight to carry for a medic on top of combat load, Aid bag, and other supportive gear. Bag length can make it difficult to carry.	P
Adjusting device can be marked with numbers and more independent links	U
Adjusting length at bottom end will require a partner	U
Agitation around ankle; felt more comfortable standing with legs staggered	C
Ankle needs to be immobilized; rip in T2 may have made less secure	D
Any movement involving going to the ground may cause use of injured leg/limb	U
Awkward size to carry; better if pylons ran parallel	P
Based on lifting one, I think it is heavy to carry it around all day	P
Being able to collapse as tightly as possible would help with transport	P
Bent leg could improve balance but would prefer straight leg	S
Bike clamps were difficult to manipulate, the screw knob in particular	U
Biofeedback to T2 "This is broken, do not use this" like kinesiotape or neck brace	U
Buckle placement makes adjusting a bit complicated	U
Buckles are quick and easy	U
Buckles break	D
Buckles may snap from force	D
Can base of device endure harsh conditions/long term storage?	D
Can't change the strap, maybe padded	C
Cloth tears easily in rough environment, use more flexible material instead of plastic	D
Commented on need for a partner to adjust	U
Compared it to putting on a tourniquet	O
Concerned about crepe durability in storage; crepe may get chewed up in storage and transport	D
Concerned about pocket suspension for thigh corset	S
Concerned about practicality due to limited versatility	U
Concerned about sand in the knee & traction in mud	U
Concerned about self-application	U
Concerned about straps interferring with rapid deployment; liked parachute buckles; Velcro can get in the way under pressure	U
Concerned T2 is superfluous to T2	O
Concerned with fellow SM hitting leg, not environment	S
Confusing when not trained	U
Consciously adjusted posture to reduce upper part of thigh plate from digging in; suggested more padding	C
Consider space for tourniquet on distal femur	O
Considerations for taller soldiers	U
Consistent fasteners would be helpful when panicking	U
Constant pressure of ischial sling makes it easier to forget (attenuation)	C
Corset is too large, irritated back of knee	C
Could be a little lighter	P
Could be a little lighter to add to a pack.	P
Could be the weight of jence that caused dragging on floor	U
Crotch strap looks extremely uncomfortable	C
Crotch strap very confusing; green straps contribute to clutter and confusion if user/operator does not need to fully assemble device	U
CT-6 and suction are bulkiest items medics carry	P
Curious in medial and lateral support for injured leg	O
Current design takes up a lot of space; make more compact; collars may catch on other equipment (fluid lines, etc); smoother profile is preferred	P
Depending on if it is single use or not, could see velcro and fabric wearing out but carbon fiber and metal pieces I would have no worries with	D
Device can be more modular to fit easy in and outside ruck sack;device has significant potential for materials to get caught on collars;device should be smooth and straight	P
Device failed; thigh plate ripped through thigh corset; probably happened during…	D
Device has opportunity to be useful	U
Device is too heavy with uneven weight distribution throughout device	P
Device looks intimidating/too much going on	U
Device wanted to shift foreward, especially when getting up from prone.	S
Did not hurt medic	C
Difficult to say, accutely feels like it could endure general ambulation	D
Difficult to tighten	U
Difficulty in closing bike clamps is reassuring	S
Discomfort after corset broke	C
Discouraged roles for IBEX users: not a point man, not a breecher, support by fire, but not assault	U
Does not like push pins on crutches	O
Easier to use than thought originally	U
Easier to use this as user, not someone putting it on someone else	U
Easy to adjust in current environment. Sliding with mud or sand/rust could be hard.	U
Easy to put on	U
Easy to use; knee joint intuitive	U
Easy to wear, however, distributes load to inner side of opposite foot, very uncomfortable; fitness level may affect device	C
Even weight distribution is important	P
Evening out leg length discrepancy would ease discomfort; damping at knee to reduce vault	C
Expects casualties to guard injuries so they will not want to move	O
Extra padding on the ischial sling would increase comfort	C
Fairly easy but bottom was catching and it felt like it was sliding a lot	S
Fairly easy to apply after 1 demo. Can use number or color coded straps	U
Fairly quick acclimation time	U
Fasteners need different ways to be attached to the device.	S
Feels faster with narrow stance, but safer with wider stance; wide base felt faster for ammo carry and allowed quick cuts	U
Feels solid	S
Feels unbalanced getting into kneel	S
Felt a little loose and bulky	S
Felt like device wasn't secure to my body; shifted a lot while walking	S
"Felt like I could run on it"	U
Felt the Sfxo interface was too bulky, concerns with crepe	P
Fire prone	O
First impression is it is too big; likes idea of packing in a walk kit; when packing bag, bulky things go first	P
First time trying it was simple, just minor practice could help. Nonresponsive patient could be difficult.	U
Flat ground was good. But for uphill or downhill, it will take sometime to get used to	U
Foot felt stable; "I liked it"	S
Foot may be too large to justify carrying equipment outside of a role 1 aid station	P
Foot piece came off	D
For non combat duties I think this device can be used for tasks that require both hands.	U
For the knee hinge, I would like a T-handle to help find without looking at device	U
Frac wrap: buckles are better	O
Frac wrap: foot wrap over the plastic	O
Frac wrap: likes tibia furrows	O
Frac wrap: shin guard, "I don't like this, it is in my way"	O
Gets used to walking quickly	U
Good durability, may support ambulation for 72 hours.	D
Good in comfort and easy to adapt to	C
Having straps and steel loops the same size are good cues for what goes where	U
He learned to lean laterally to take pressure off the ischial sling and on to his lower femur. He felt this improved his comfort and walking performance.	C
Hip piece started causing some discomfort with prolonged use, hip/thigh	C
Hips less tired than expected	C
Hopped to sit on TUG due to spacing of steps	O
How easy will is it going to be to get replacement part? Non-metal parts can be worn out or broken	D
I am 5'0" and it was a little too long for my limb length	U
"I can only picture strapping this to the side of my aid bag"	P
I currently don't see the need in urban operations	U
I don't think the foot device would be safe on uneven ground	S
"I feel like it has made everything worse"	O
I felt I was still using my foot to some degree, especially kneeling and prone.	U
"I like it"	O
I perceive this device to last a week	D
I STAT is too big, about the size of a thermos; Command SGT Major @ MRPC	P
I think it does what it needs to do but needs some small adjustments to dimensions and matial	U
I think it would be effective in a pinch but overall not a great device	U
I think this can be very effective for small units, 12 men or less.	U
I would like to get back to the strecther as quickly as possible	C
I would like to have CLS or even an infantry soldier can understand how to p ut it on. So numbers will help	U
"If I was going at 100% no truck, I would not carry a litter"	O
If in gear, it would be difficult to apply	U
If it could fold completely, I would carry into field	P
If securing strap comes different sizes, device can be secured more.	S
Improve locking devices	S
In adverse environment, one could easily fall, hard to stabilize; straps hanging is hazard	S
In less than 10 min I felt confident navigating around obsticles	U
In response to the question, "how easy it is to use your assistive device?": Again, buckle placement and velcro placement	U
In response to the question, "How satisfied are you with how comfortable your assistive device is?": Crotch strap.	C
In response to the question, "How satisfied are you with the dimensions (size, height, length, width) of your assistive device?": In tight places, it might be difficult to manuever	P
In response to the question, "How satisfied are you with the dimensions (size, height, length, width) of your assistive device?": Issues may come up depending on travel needs.	P
In response to the question, "How satisfied are you with the durability (endurance, resistance to wear) of your assistive device?": Needs field testing to be a 5. A 5 would be multiple weeks of daily use/not breaking.	D
Inner straps difficult to retighten	U
Interested in how weight is distributed between corset and sling	P
Intuitive, simple to use	U
Intuitively thinks straight leg would be better because felt secure to frame	S
Ischial sling dug in quite a lot, lower back muscles on device side started cramping	C
Ischial sling is complicated to secure	U
Ischial sling kept shifting to rotate device	S
Ischial sling metal loops are too narrow; likes the bicycle clamps; likes knee for evacuation vehicles	O
Ischial strap came undone , strap on bottom of foot came undone	S
It is doable to adjust by myself. However, it feels like it needs extra hands to secure	U
It is shifting a lot.	S
It kept most pressure off lower leg. My foot kept slipping down to the ground.	U
It seems very secure once on.	S
It took a little bit of time to determine a good gait to use	U
It was able to help me with basic walking, but did not help that well with more advanced activities (ammo carry, prone shooting)	U
It was little frustrating the first time, with multiple reps it's probably easy.	U
It was tough but I got the hang of it	U
It will give hand free capability to casualty who can assist team	U
It would be effective in a needed scenario, but could make an individual an uneasy/unstable person. Better than non-ambulatory.	U
It’s a little complicated, not bad with training	U
Items tore on the device and some clips needed adjustment a few times	D
It's a little bulky for a medic. Put it in the battalion aid station or role 1.	P
It's not user friendly to adjust yourself	U
Joints need to be further cinched	S
Knee joint can be metal to be more sturdy	S
Knee was an uncomfortable hand rest when open	C
Kneeling is very difficult	U
Kneeling was most difficult task	U
Kneeling, prone was not comfortable at all; walking takes practice to figure out what's comfortable	C
Large tabs that are easy to grip	U
Light for moving with vehicle, too heavy for long distance foot movement	P
Like how knee worked; even if it wasn't precisely placed	U
Liked bicycle clamps, concerned about strength	S
Liked foot size in terms of support	S
Likes carbon fiber material; lightweight; likes telescoping for adjusting	P
Likes the corset, but the buckles were difficult to tighten	U
Likes the knee, suggests indicator so that it lines up with the knee	U
Likes the latch on the knee	O
Limited motion may cause a fall	S
Litter is not comfortable; fit it in a SKED rol; transported with litters	O
Little bulky.	P
Little too big to carry around. Perfect size for vehicles such as FLA	P
Long term use would just be unpleasant	C
Loose straps are an issue	S
Lower foam interface keeps moving away from shank; adjusted it voluntarily w/out instruction	S
LSOCEOE: Large Scale Confict Operational Environment	O
Major pressure points in hip and groin area	C
Materials are durabale, but the foot pad and lower telescoping rod fell off	D
Medic would need to train with the deviceto understand it.	U
Metal is durable, straps with plastic may wear or break	D
MIF4 is a building for training corpsman, may be good for IBEX mass/vol (Anderson Hall)	O
Mild to moderate discomfort in the groin area and at the top of the thight plate (posteriorly). Compensation created muscle fatigue	C
Minimizing walking with a single crutch. Had to adjust style for extra length for different terrain.	U
Moderately secure, can see possible safety issues with straps	S
More advanced movements (firing positons and ammo carry) were cumbersome	U
More comfortable than he expected.	C
More padding on ischial sling	C
More strain on unaffected leg	C
Near end of testing, device began rotating about femur, changed mechanics	S
Neoprene torn	D
No apparent harm to medic	C
None of that was comfortable, except basic walking at the end. A lot of pressure on the groin strap.	C
Not concerned about foot bulk as long as outside of pack	P
Not concerned with falling	S
Not easy unless you've trained with it frequently, pretty complicated	U
Not heavy	P
Not heavy at all	P
Not satisfied with size & length of device	P
Once it is settled in, I can do longer	U
Once you know how everything is and direction to push buttons	U
One piece is better packaging	P
Pain in back and hips (muscle soreness and fatigue); strained affected side back muscle	C
Pelvic area support was focused on a small area of pressure. Length of device and lack of offset on the other leg put lots of pressure on the non-device leg	C
Pelvic splints with laces to inspire a lacing systems for thigh corset; people hate Velcro	U
Pinched skin on corset and splint, caused irritation at bottom of splint near heel	C
Pivoting with ammo cans was difficult on unaffected foot; wanted to get to finish line as quickly as possible	U
Plastic buckles break all the time	D
Plastic buckles can break	D
Plastic foot piece painful pressure points on ankle. Groin strap pressure point uncomfortable.	C
Poles are durable, but straps may be could be torn.	D
Preferred IBEX to SAM splint; easier to apply	U
Prefers flexing knee and hip to promote toe clearance and leg length equality	U
Prefers metal buckles for durability, concerned plastic buckles will break during transport and storage	D
Pressure point from T2; padding on plastic; foot loosened in T2	C
Printed instructions on sleeve would be helpful and color coded straps	U
Product has potential, but T2 requires overmanipulation of injured limb by velcroing in back	U
Proposed a strapping system that you could attach to a pole	O
Pushing on the knee to rise from kneeling or sitting was useful	U
Pylons are too bulky*	P
Pylons are too bulky*	P
Questions crutch handle on thigh corset; concerned with foot drop on T2	U
Questions redundancy in fasteners; different styles of fasteners could be confusing	U
Recommemded shoulder sling for suspension	S
Recommended roles for UBEX users: could help carry equipment, run security at CCP, radio, litter carry team on an easy terrain	U
Recommends more padding on ischial sling	C
Right greater trochanter pressure, right medial malleous pressure	C
Rock climbing harness may be more comfortable	C
Said, "that's nice" when unlocking knee for first time during initial rest; thinks knee "is a cool feature"	O
Seams are visably stressed and coming apart	D
Sees utility; likes versatility, "can it treat a femur fx"	U
Sees value in using with transport vehicles, less chaotic environments	U
Shoulder width, not necessarily pack width, may be an important dimensional constraint	P
Simple to use as an application (about an hour of training)	U
Sleeve too large, may have issues working with different sizes	U
SM will likely be trained	U
Some hard plastic rubbing on part of leg/foot	C
Some learning curve, easier with use	U
Some of the parts weren't secure, however it was very safe	S
Some positions had the foot on the ground with some resistance	U
Some rubbng on skin lower portion of thigh	C
Something compressable to 18" or less would be ideal for an aid bag.	P
Stabilize fracture joints above and below	S
Straps and velcro way too complicated	U
Straps caused discomfort at pelvis and ankle	C
Straps could get stuck in knee hinge, prevent locking	S
Straps on corset to serve as tourniquet	U
Stronger material	D
Stubbed toe when pivoting on IBEX; easier to pivot on sound leg on ammo carry	U
Subject emphasized that there was a point where he "figured out how to use the device."	U
Suggested an exoskeleton that did not go up the leg stopped	O
Suggested more padding for ischial sling	C
Suggested using something to place under sound leg to even leg length discrepancy	C
Suggests changing cross section of the thigh plate to have convex edges to avoid sharp edges digging into thigh	C
Suggests looking at how to pack a ruck on Youtube; might be a subjective preference	O
Suggests rings instead of rectangles for ischial sling support;	S
Suggests thicker padding on ischial strap and wider support	C
Superior stop was uncomfortable and should be contoured to the body	C
Takes some getting used to , needed practice to understand how to move with it	U
Takes some practice to get comfortable with	U
Terminal device should be metal, more solid, not wobbly on rubble
The device felt secure, but it's very easy to trip and fall	S
The foot continued to need adjustment	U
The length of the upper and lower section were slightly long: 1" on tibia, 0.5" on femur	U
The size is a little large for use/to carry. It would have to be strapped outside bag.	P
The strap that goes around the crotch area could use some more padding	C
The velcro can be hard to keep from sticking to itself when patient is laying down, had most trouble with ischial sling	U
There is a pretty extreme learning curve to use the device to walk and perform military-relevant tasks	U
There was constant adjustments to straps	U
Thigh corset was comfortable, wold have preferredd to bear more weight through them	C
Thigh piece was loose at first.	S
Thigh plate is largest source of discomfort; thigh plate is a 3 on pain scale; skin under thigh plate (superior posterior corner) was red	C
Thigh strap slips down after prolong use	S
Think it's cool; could work well as traction splint	U
Thinks amputation would be good indication	U
Thinks it is intuitively easy to train	U
Thinks T2 should be slimmer to fit in bag, like a SAM splint	P
Thinner design and minimize strap length will help portability	P
Too big to carry into field, would keep on truck	P
Too bulky for point of injury care for Medic to carry.	P
Too bulky for ruck sack with other equipment	P
Too bulky/heavy to carry with normal medic load	P
Top strap hook is a little tricky to connect	U
Top strap with rectangular loops gave me trouble, maybe swap to rings	U
Unless there is a specific advantage, uniform fasteners on all connection points for straps is something to consider.	U
Unsure, haven't tried it on yet	O
Used litters as surgery tables, more versatile than just transport	O
Useful in special forces situations	U
Velcro in all weather conditions?	D
Velcro is always worrisome for long-term use.	D
Velcro is convenient	U
Velcro is not secure	S
Velcro loops turning on themselves	S
Velcro loosens sometimes, probably just form being used so much	D
Velcro sticks to a lot of things	U
Velcro straps are flimsey, makes tightening difficult, maybe replace with parachute buckles	U
Velcro was loose, felt like my leg was working to support itself	U
Very bulky, possibly be able to extend it more	P
Walked on toes; "people with bad arches would not do well"; dilemma in taking step through vs step to	U
Was difficult to adjust length, will be even more in high stress environment, cloth didn't slide easily through loops	U
Wasn't heavy but very bulky	P
Ways to perfect: better weight distribution, more compact, lighter	P
Wear and tear on velcro parts and fabric straps. Plastic buckles.	D
Weight is light; bulk is a problem; more compact would be good; has value on MEDEVAC vehicle as less space than litter	P
What is effectiveness when lower leg bone structure is absent.	U
While it is easy to set up and adjust, it requires multiple height adjustments when first placed to ensure off loading of the leg	U
While not excessively heavy, adding this device to all medical supplies that are required to be carried could be strenuous for the medic	P
While the device did take load off the affected leg, it's difficult to imagine it could be effectively used to 100% off load with moderate to severe pain.	U
Whole device was bulky	P
Will clip cmall things to bag; would be willing to clip on bag if it were as small as the corset; not heavy; heavy things go high	P
Will need at least 1 run through for training	U
Would be a 4 if device was more comfortable	C
Would be difficult to adjust while wearing	U
Would be useful at role 1 aid station, may distribute to team to carry for point of injury care	U
Would keep in truck/house bag but not carry	P
Would like to fold up parallel, not at 30 deg angle; would like better telescopes to make it less long	P
Would like to see device at 1-2 lbs	P
Would pefer it to be lighter	P
Wouldn't expect a casualty to walk a mile	U
"You get used to it fast"; surprised by how quickly I began to trust device would offload tibia	U

## Sheet: Usability
About as easy as it could be, trickiest part is again trying to tuck velcro straps
Adjusting device can be marked with numbers and more independent links
Adjusting length at bottom end will require a partner
Any movement involving going to the ground may cause use of injured leg/limb
Bike clamps were difficult to manipulate, the screw knob in particular
Biofeedback to T2 "This is broken, do not use this" like kinesiotape or neck brace
Buckle placement makes adjusting a bit complicated
Buckles are quick and easy
Commented on need for a partner to adjust
Concerned about practicality due to limited versatility
Concerned about sand in the knee & traction in mud
Concerned about self-application
Concerned about straps interferring with rapid deployment; liked parachute buckles; Velcro can get in the way under pressure
Confusing when not trained
Considerations for taller soldiers
Consistent fasteners would be helpful when panicking
Could be the weight of jence that caused dragging on floor
Crotch strap very confusing; green straps contribute to clutter and confusion if user/operator does not need to fully assemble device
Device has opportunity to be useful
Device looks intimidating/too much going on
Difficult to tighten
Discouraged roles for IBEX users: not a point man, not a breecher, support by fire, but not assault
Easier to use than thought originally
Easier to use this as user, not someone putting it on someone else
Easy to adjust in current environment. Sliding with mud or sand/rust could be hard.
Easy to put on
Easy to use; knee joint intuitive
Fairly easy to apply after 1 demo. Can use number or color coded straps
Fairly quick acclimation time
Feels faster with narrow stance, but safer with wider stance; wide base felt faster for ammo carry and allowed quick cuts
"Felt like I could run on it"
First time trying it was simple, just minor practice could help. Nonresponsive patient could be difficult.
Flat ground was good. But for uphill or downhill, it will take sometime to get used to
For non combat duties I think this device can be used for tasks that require both hands.
For the knee hinge, I would like a T-handle to help find without looking at device
Gets used to walking quickly
Having straps and steel loops the same size are good cues for what goes where
I am 5'0" and it was a little too long for my limb length
I currently don't see the need in urban operations
I felt I was still using my foot to some degree, especially kneeling and prone.
I think it does what it needs to do but needs some small adjustments to dimensions and matial
I think it would be effective in a pinch but overall not a great device
I think this can be very effective for small units, 12 men or less.
I would like to have CLS or even an infantry soldier can understand how to put it on. So numbers will help
If in gear, it would be difficult to apply
In less than 10 min I felt confident navigating around obsticles
In response to the question, "how easy it is to use your assistive device?": Again, buckle placement and velcro placement
Inner straps difficult to retighten
Intuitive, simple to use
Ischial sling is complicated to secure
It is doable to adjust by myself. However, it feels like it needs extra hands to secure
It kept most pressure off lower leg. My foot kept slipping down to the ground.
It took a little bit of time to determine a good gait to use
It was able to help me with basic walking, but did not help that well with more advanced activities (ammo carry, prone shooting)
It was little frustrating the first time, with multiple reps it's probably easy.
It was tough but I got the hang of it
It will give hand free capability to casualty who can assist team
It would be effective in a needed scenario, but could make an individual an uneasy/unstable person. Better than non-ambulatory.
It’s a little complicated, not bad with training
It's not user friendly to adjust yourself
Kneeling is very difficult
Kneeling was most difficult task
Large tabs that are easy to grip
Like how knee worked; even if it wasn't precisely placed
Likes the corset, but the buckles were difficult to tighten
Likes the knee, suggests indicator so that it lines up with the knee
Medic would need to train with the deviceto understand it.
Minimizing walking with a single crutch. Had to adjust style for extra length for different terrain.
More advanced movements (firing positons and ammo carry) were cumbersome
Not easy unless you've trained with it frequently, pretty complicated
Once it is settled in, I can do longer
Once you know how everything is and direction to push buttons
Pelvic splints with laces to inspire a lacing systems for thigh corset; people hate Velcro
Pivoting with ammo cans was difficult on unaffected foot; wanted to get to finish line as quickly as possible
Preferred IBEX to SAM splint; easier to apply
Prefers flexing knee and hip to promote toe clearance and leg length equality
Printed instructions on sleeve would be helpful and color coded straps
Product has potential, but T2 requires overmanipulation of injured limb by velcroing in back
Pushing on the knee to rise from kneeling or sitting was useful
Questions crutch handle on thigh corset; concerned with foot drop on T2
Questions redundancy in fasteners; different styles of fasteners could be confusing
Recommended roles for IBEX users: could help carry equipment, run security at CCP, radio, litter carry team on an easy terrain
Sees utility; likes versatility, "can it treat a femur fx"
Sees value in using with transport vehicles, less chaotic environments
Simple to use as an application (about an hour of training)
Sleeve too large, may have issues working with different sizes
SM will likely be trained
Some learning curve, easier with use
Some positions had the foot on the ground with some resistance
Straps and velcro way too complicated
Straps on corset to serve as tourniquet
Stubbed toe when pivoting on IBEX; easier to pivot on sound leg on ammo carry
Subject emphasized that there was a point where he "figured out how to use the device."
Takes some getting used to , needed practice to understand how to move with it
Takes some practice to get comfortable with
The foot continued to need adjustment
The length of the upper and lower section were slightly long: 1" on tibia, 0.5" on femur
The velcro can be hard to keep from sticking to itself when patient is laying down, had most trouble with ischial sling
There is a pretty extreme learning curve to use the device to walk and perform military-relevant tasks
There was constant adjustments to straps
Think it's cool; could work well as traction splint
Thinks amputation would be good indication
Thinks it is intuitively easy to train
Top strap hook is a little tricky to connect
Top strap with rectangular loops gave me trouble, maybe swap to rings
Unless there is a specific advantage, uniform fasteners on all connection points for straps is something to consider.
Useful in special forces situations
Velcro is convenient
Velcro sticks to a lot of things
Velcro straps are flimsey, makes tightening difficult, maybe replace with parachute buckles
Velcro was loose, felt like my leg was working to support itself
Walked on toes; "people with bad arches would not do well"; dilemma in taking step through vs step to
Was difficult to adjust length, will be even more in high stress environment, cloth didn't slide easily through loops
What is effectiveness when lower leg bone structure is absent.
While it is easy to set up and adjust, it requires multiple height adjustments when first placed to ensure off loading of the leg
While the device did take load off the affected leg, it's difficult to imagine it could be effectively used to 100% off load with moderate to severe pain.
Will need at least 1 run through for training
Would be difficult to adjust while wearing
Would be useful at role 1 aid station, may distribute to team to carry for point of injury care
Wouldn't expect a casualty to walk a mile
"You get used to it fast"; surprised by how quickly I began to trust device would offload tibia

## Sheet: Portability
18" or less in packing profile would be helpful; needs to feel comfortable to the medic for them to carry it; fits closer to pack = more comfort
A little heavy to carry on top of load/carry weight
Added weight to carry for a medic on top of combat load, Aid bag, and other supportive gear. Bag length can make it difficult to carry.
Awkward size to carry; better if pylons ran parallel
Based on lifting one, I think it is heavy to carry it around all day
Being able to collapse as tightly as possible would help with transport
Could be a little lighter
Could be a little lighter to add to a pack.
CT-6 and suction are bulkiest items medics carry
Current design takes up a lot of space; make more compact; collars may catch on other equipment (fluid lines, etc); smoother profile is preferred
Device can be more modular to fit easy in and outside ruck sack;device has significant potential for materials to get caught on collars;device should be smooth and straight
Device is too heavy with uneven weight distribution throughout device
Even weight distribution is important
Felt the Sfxo interface was too bulky, concerns with crepe
First impression is it is too big; likes idea of packing in a walk kit; when packing bag, bulky things go first
Foot may be too large to justify carrying equipment outside of a role 1 aid station
I STAT is too big, about the size of a thermos; Command SGT Major @ MRPC
"I can only picture strapping this to the side of my aid bag"
If it could fold completely, I would carry into field
In response to the question, "How satisfied are you with the dimensions (size, height, length, width) of your assistive device?": In tight places, it might be difficult to manuever
In response to the question, "How satisfied are you with the dimensions (size, height, length, width) of your assistive device?": Issues may come up depending on travel needs.
Interested in how weight is distributed between corset and sling
It's a little bulky for a medic. Put it in the battalion aid station or role 1.
Light for moving with vehicle, too heavy for long distance foot movement
Likes carbon fiber material; lightweight; likes telescoping for adjusting
Little bulky.
Little too big to carry around. Perfect size for vehicles such as FLA
Not concerned about foot bulk as long as outside of pack
Not heavy
Not heavy at all
Not satisfied with size & length of device
One piece is better packaging
Pylons are too bulky*
Pylons are too bulky*
Shoulder width, not necessarily pack width, may be an important dimensional constraint
Something compressable to 18" or less would be ideal for an aid bag.
The size is a little large for use/to carry. It would have to be strapped outside bag.
Thinks T2 should be slimmer to fit in bag, like a SAM splint
Thinner design and minimize strap length will help portability
Too big to carry into field, would keep on truck
Too bulky for point of injury care for Medic to carry.
Too bulky for ruck sack with other equipment
Too bulky/heavy to carry with normal medic load
Very bulky, possibly be able to extend it more
Wasn't heavy but very bulky
Ways to perfect: better weight distribution, more compact, lighter
Weight is light; bulk is a problem; more compact would be good; has value on MEDEVAC vehicle as less space than litter
While not excessively heavy, adding this device to all medical supplies that are required to be carried could be strenuous for the medic
Whole device was bulky
Will clip cmall things to bag; would be willing to clip on bag if it were as small as the corset; not heavy; heavy things go high
Would keep in truck/house bag but not carry
Would like to fold up parallel, not at 30 deg angle; would like better telescopes to make it less long
Would like to see device at 1-2 lbs
Would pefer it to be lighter
* two independent comments (made by same participant on different days)

## Sheet: Comfort
A lot of discomfort on sound side; shooting pain in the knee; learned to keep knee bent
A lot of load applied to the ischiel strap providing a friction point in a already high friction area.
A lot of weight transitioned to groin, more padding requested, wanted to be more even for leg lengths
A thicker/wider pad on the hip strap as well as some form of anatomically complementary cap on the top of the shaft for comfort against the body
Agitation around ankle; felt more comfortable standing with legs staggered
Can't change the strap, maybe padded
Consciously adjusted posture to reduce upper part of thigh plate from digging in; suggested more padding
Constant pressure of ischial sling makes it easier to forget (attenuation)
Corset is too large, irritated back of knee
Crotch strap looks extremely uncomfortable
Did not hurt medic
Discomfort after corset broke
Easy to wear, however, distributes load to inner side of opposite foot, very uncomfortable; fitness level may affect device
Evening out leg length discrepancy would ease discomfort; damping at knee to reduce vault
Extra padding on the ischial sling would increase comfort
Good in comfort and easy to adapt to
He learned to lean laterally to take pressure off the ischial sling and on to his lower femur. He felt this improved his comfort and walking performance.
Hip piece started causing some discomfort with prolonged use, hip/thigh
Hips less tired than expected
I would like to get back to the strecther as quickly as possible
In response to the question, "How satisfied are you with how comfortable your assistive device is?": Crotch strap.
Ischial sling dug in quite a lot, lower back muscles on device side started cramping
Knee was an uncomfortable hand rest when open
Kneeling, prone was not comfortable at all; walking takes practice to figure out what's comfortable
Long term use would just be unpleasant
Major pressure points in hip and groin area
Mild to moderate discomfort in the groin area and at the top of the thight plate (posteriorly). Compensation created muscle fatigue
More comfortable than he expected
More padding on ischial sling
More strain on unaffected leg
No apparent harm to medic
None of that was comfortable, except basic walking at the end. A lot of pressure on the groin strap.
Pain in back and hips (muscle soreness and fatigue); strained affected side back muscle
Pelvic area support was focused on a small area of pressure. Length of device and lack of offset on the other leg put lots of pressure on the non-device leg
Pinched skin on corset and splint, caused irritation at bottom of splint near heel
Plastic foot piece painful pressure points on ankle. Groin strap pressure point uncomfortable.
Pressure point from T2; padding on plastic; foot loosened in T2
Recommends more padding on ischial sling
Right greater trochanter pressure, right medial malleous pressure
Rock climbing harness may be more comfortable
Some hard plastic rubbing on part of leg/foot
Some rubbng on skin lower portion of thigh
Straps caused discomfort at pelvis and ankle
Suggested more padding for ischial sling
Suggested using something to place under sound leg to even leg length discrepancy
Suggests changing cross section of the thigh plate to have convex edges to avoid sharp edges digging into thigh
Suggests thicker padding on ischial strap and wider support
Superior stop was uncomfortable and should be contoured to the body
The strap that goes around the crotch area could use some more padding
Thigh corset was comfortable, wold have preferredd to bear more weight through them
Thigh plate is largest source of discomfort; thigh plate is a 3 on pain scale; skin under thigh plate (superior posterior corner) was red
Would be a 4 if device was more comfortable

## Sheet: Security
Bent leg could improve balance but would prefer straight leg
Concerned about pocket suspension for thigh corset
Concerned with fellow SM hitting leg, not environment
Device wanted to shift foreward, especially when getting up from prone.
Difficulty in closing bike clamps is reassuring
Fairly easy but bottom was catching and it felt like it was sliding a lot
Fasteners need different ways to be attached to the device.
Feels solid
Feels unbalanced getting into kneel
Felt a little loose and bulky
Felt like device wasn't secure to my body; shifted a lot while walking
Foot felt stable; "I liked it"
I don't think the foot device would be safe on uneven ground
If securing strap comes different sizes, device can be secured more.
Improve locking devices
In adverse environment, one could easily fall, hard to stabilize; straps hanging is hazard
Intuitively thinks straight leg would be better because felt secure to frame
Ischial sling kept shifting to rotate device
Ischial strap came undone , strap on bottom of foot came undone
It is shifting a lot.
It seems very secure once on.
Joints need to be further cinched
Knee joint can be metal to be more sturdy
Liked bicycle clamps, concerned about strength
Liked foot size in terms of support
Limited motion may cause a fall
Loose straps are an issue
Lower foam interface keeps moving away from shank; adjusted it voluntarily w/out instruction
Moderately secure, can see possible safety issues with straps
Near end of testing, device began rotating about femur, changed mechanics
Not concerned with falling
Recommemded shoulder sling for suspension
Some of the parts weren't secure, however it was very safe
Stabilize fracture joints above and below
Straps could get stuck in knee hinge, prevent locking
Suggests rings instead of rectangles for ischial sling support;
Terminal device should be metal, more solid, not wobbly on rubble
The device felt secure, but it's very easy to trip and fall
Thigh piece was loose at first.
Thigh strap slips down after prolong use
Velcro is not secure
Velcro loops turning on themselves

## Sheet: Durability
Ankle needs to be immobilized; rip in T2 may have made less secure
Buckles break
Buckles may snap from force
Can base of device endure harsh conditions/long term storage?
Cloth tears easily in rough environment, use more flexible material instead of plastic
Concerned about crepe durability in storage; crepe may get chewed up in storage and transport
Depending on if it is single use or not, could see velcro and fabric wearing out but carbon fiber and metal pieces I would have no worries with
Device failed; thigh plate ripped through thigh corset; probably happened during…
Difficult to say, accutely feels like it could endure general ambulation
Foot piece came off
Good durability, may support ambulation for 72 hours.
How easy will is it going to be to get replacement part? Non-metal parts can be worn out or broken
I perceive this device to last a week
In response to the question, "How satisfied are you with the durability (endurance, resistance to wear) of your assistive device?": Needs field testing to be a 5. A 5 would be multiple weeks of daily use/not breaking.
Items tore on the device and some clips needed adjustment a few times
Materials are durabale, but the foot pad and lower telescoping rod fell off
Metal is durable, straps with plastic may wear or break
Neoprene torn
Plastic buckles break all the time
Plastic buckles can break
Poles are durable, but straps may be could be torn.
Prefers metal buckles for durability, concerned plastic buckles will break during transport and storage
Seams are visably stressed and coming apart
Stronger material
Velcro in all weather conditions?
Velcro is always worrisome for long-term use.
Velcro loosens sometimes, probably just form being used so much
Wear and tear on velcro parts and fabric straps. Plastic buckles.

## Sheet: Other
Add a side handle?
Compared it to putting on a tourniquet
Concerned T2 is superfluous to T2
Consider space for tourniquet on distal femur
Curious in medial and lateral support for injured leg
Does not like push pins on crutches
Expects casualties to guard injuries so they will not want to move
Fire prone
Frac wrap: buckles are better
Frac wrap: foot wrap over the plastic
Frac wrap: likes tibia furrows
Frac wrap: shin guard, "I don't like this, it is in my way"
Hopped to sit on TUG due to spacing of steps
"I feel like it has made everything worse"
"I like it"
"If I was going at 100% no truck, I would not carry a litter"
Ischial sling metal loops are too narrow; likes the bicycle clamps; likes knee for evacuation vehicles
Likes the latch on the knee
Litter is not comfortable; fit it in a SKED rol; transported with litters
LSOCEOE: Large Scale Confict Operational Environment
MIF4 is a building for training corpsman, may be good for IBEX mass/vol (Anderson Hall)
Proposed a strapping system that you could attach to a pole
Said, "that's nice" when unlocking knee for first time during initial rest; thinks knee "is a cool feature"
Suggested an exoskeleton that did not go up the leg stopped
Suggests looking at how to pack a ruck on Youtube; might be a subjective preference
Unsure, haven't tried it on yet
Used litters as surgery tables, more versatile than just transport
